# Supplementary material for: Post-infection brain atrophy accelerates cognitive and molecular changes underlying dementia
Source: Alzheimers Res Ther. 2025 Dec 5;18:8. doi: 10.1186/s13195-025-01924-2 (PMC12797566; doi:10.1186/s13195-025-01924-2)
Supplement: Supplementary file 2 — Supplementary Material 2 [file 13195_2025_1924_MOESM2_ESM.xlsx]

## Sheet: sTable 1
sTable 1. Medical diagnosis codes
Infection Category	International Classification of Diseases, 9th edition	International Classification of Diseases, 10th edition
Influenza	487-488	J09-J11
Gastrointestinal Infections	001-008, 136	A00-A09
Tuberculosis	010-013, 018	A15-A19
Miscellaneous Bacterial Infections	020-027,030-034,037,039-040,073,076,0770,0783,078,080-083,087,0880,0888,100-104,482,4842,4843,4844,4845,5281,5283,6390,9583	A20-A38,A42-A44,A48-A49,A65-A79
Sexually Transmitted Diseases (STDs)	054,090-099,131,781	A50-A64
Human Herpes Viruses (HHVs)	053-054	B00, B02
Viral Hepatitis	070	B15-B19
Miscellaneous Viral Infections	050-052, 055-061, 064-067,072, 074-075,077, 079	A90-A99, B01, B03-B09, B25-B34
Candidiasis/Fungal infections	110-112,114-118,484,518,321,039	B35-B49
Other Infections	084-086, 095, 120-125, 130, 132-134, 136	B90-B99, E06.0, E32.1, H00, H01.0, H03.0, H03.1, H05.0, H06.1, H10, H13.1, H19.1-H19.2, H22.0, H32.0, 44.0, H60.0, H60.1, H60.3, H62.0-H62.3, H65.0, H66.0- H66.4, H67, H70.0, J85.3, K04.0, K04.6, K04.7, K05.2, K11.3, K12.2, N61.9
Upper Respiratory Tract Infections (URTIs)	034,460-465,475	J00-J06, J36, J39.0, J39.1
Other Lower Respiratory Tract Infection (LRTIs)	466, 510-511	J20-J22, J44.0, J85.1, J86
Pneumonia	115, 480-484, 487, 514, 730	J12-J18
Skin/Subcutaneous Infections	035,680-686,706	A46, J34.0,L00-L08
Urinary tract infections (UTIs)	9945905955975990	N10,N12,N13.6,N15.1,N30,N33.0,N34.0,N34.1,N39.0
Infection related medical codes obtained from Cocoros, N.M., et al. (2021; PubMed ID: 34694344)

## Sheet: sTable 2
sTable 2. Baseline sample characteristics for brain volume analyses in BLSA
		Total Sample (n = 793)
Demographic Variables
	Age (yrs.)	70.1 (9.8)
	Female	441 (55.6)
	Race (white)	527 (66.5)
	Race (non-white)	266 (33.5)
	Education (yrs.)	17.1 (2.5)
APOEε4 alleles
	0	560 (70.6)
	1-2	193 (24.3)
	Missing	40 (5.0)
Comorbid disease
	Hypertension	303 (38.2)
	Diabetes	49 (6.2)
	Obesity	182 (23.0)
	Heart Ischemic disease	57 (7.2)
	Congestive Heart Failure	62 (7.8)
	Cancer	87 (11.0)
	COPD	108 (13.6)
	CKD	178 (22.4)
Avg. Follow-Up Time (total sample)	Years	3.8 (3.2)
Avg. Follow-Up Time (two or more visits)	Years	5.4 (2.4)
Avg. Follow-Up Time (total sample)	Scans	2.8 (1.8)
Avg. Follow-Up Time (two or more visits)	Scans	3.7 (1.5)
Number of Participants by Visit	1	793 (100.0)
	2	548 (69.1)
	3	398 (50.2)
	4	263 (33.2)
	5	138 (17.4)
	6	60 (7.6)
	7	26 (3.3)
	8	10 (1.3)
	9	5 (<1.0)
	10	3 (<1.0)
	11	1 (<1.0)
Infection Category	Influenza	60 (7.6)
	Gastrointestinal Infections	25 (3.1)
	Tuberculosis	34 (4.3)
	Miscellaneous Bacterial Infect.	100 (12.6)
	STDs	75 (9.5)
	HHVs	106 (13.4)
	Viral Hepatitis	35 (4.4)
	Miscellaneous Viral Infections	66 (8.3)
	Candidiasis/Fungal Infections	100 (12.6)
	Other Infections	80 (10.1)
	URTIs	40 (5.0)
	LRTIs	37 (4.7)
	Pneumonia	120 (15.1)
	Skin/Subcutaneous Infections	36 (4.5)
	Urinary Tract Infections	122 (15.4)
	Any Infection*	500 (63.1)
	One Infection	353 (44.5)
	Two Infections	96 (12.1)
	Three Infections	30 (3.8)
	Four Infections	14 (1.8)
	Five Infections	5 (0.6)
	Six Infections	2 (0.3)
Values are displayed as means (standard deviation) and frequencies (percentages). Characteristics are displayed for all 793 participants eligible for study inclusion. Key: COPD, chronic obstructive pulmonary disease; CKD, chronic kidney disease; HHVs, Human Herpes Virus; Lower Respiratory Tract Infections, LRTIs; Sexually Transmitted Diseases, STDs; Upper Respiratory Tract Infections, URTIs. Non-…

## Sheet: sTable 3
sTable 3. Infection diagnoses frequencies for brain volume analyses in BLSA
Infection Category	Diagnosis	ICD9 Code	Frequency (Participants)
Influenza	Influenza w/Pneumonia	487	1
	Influenza w/Other Respiratory Manifestations	487.1	57
	Influenza w/Other Manifestations	487.8	2
		Total Participants	60
		Total Observations	170
	Time between diagnoses and first 3T MRI (years)	Average	26.2
		SD	12.7
		Median	26.7
		25th Percentile	21
		75th Percentile	37.3
Gastrointestinal Infections	Typhoid Fever	2	3
	Salmonella	3.9	1
	Dysentery	4.9	1
	Clostridium Difficile	5.3	2
	Amebic Colitis/Dysentery	6.9	1
	Giardia	7.1	3
	Cryptosporidium	7.4	1
	Acute/Colonized Clostridium Difficile	8.45	2
	Stomach Flu	8.49	2
	Infectious Diarrhea	8.5	1
	H. Pylori Infection	41.86	8
		Total Participants	25
		Total Observations	63
	Time between diagnoses and first 3T MRI (years)	Average	11
		SD	11.2
		Median	9.4
		25th Percentile	0
		75th Percentile	17.5
Tuberculosis	Tuberculosis	11.9	7
	Scrofula	17.2	1
	Postive Tuberculosis/Tuberculin	795.5	26
		Total Participants	34
		Total Observations	126
	Time between diagnoses and first 3T MRI (years)	Average	17.5
		SD	10.7
		Median	15.1
		25th Percentile	11.7
		75th Percentile	20.2
Miscellaneous Bacterial Infections	Brucellosis	23.9	1
	Diphtheria	32.9	3
	Pertussis	33.9	54
	Scarlet Fever	34.1	11
	Methicillin-resistant Staphylococcus aureus	41.12	2
	Lyme Disease	88.81	29
		Total Participants	100
		Total Observations	299
	Time between diagnoses and first 3T MRI (years)	Average	19.8
		SD	14.3
		Median	19
		25th Percentile	7.3
		75th Percentile	30.3
Sexually Transmitted Diseases (STDs)	Genital Herpes/Herpes Simplex1/Herpes Simplex 2	54.1	32
	Syphilis	97.9	3
	Gonorrhea	98	22
	Gonococcal Cervicitis	98.15	1
	Chlamydia	99.5	4
	Sexually Transmitted Disease-Unspecified	99.9	9
	Trichomoniasis	131.01	4
		Total Participants	75
		Total Observations	175
	Time between diagnoses and first 3T MRI (years)	Average	18.6
		SD	11.1
		Median	14.6
		25th Percentile	11.2
		75th Percentile	25.6
Human Herpes Viruses (HHVs)	Post-Zoster Neuralgia	53.19	1
	Herpes Zoster	53.8	13
	Varicella/Shingles	53.9	58
	Genital Herpes/Herpes Simplex1/Herpes Simplex 2	54.1	32
	Recurrent Herpes/Herpes Simplex1/Herpes Simplex 2	54.9	2
		Total Participants	106
		Total Observations	291
	Time between diagnoses and first 3T MRI (years)	Average	11
		SD	9.6
		Median	10.1
		25th Percentile	2.2
		75th Percentile	15.5
Viral Hepatitis	Hepatitis A/Infectious Hepatitis/Viral Hepatitis	70.1	11
	Hepatitis B	70.3	5
	Hepatitis C	70.51	5
	Viral Hepatitis	70.9	6
	Hepatitis-Unspecified	573.3	8
		Total Participants	35
		Total Observations	89
	Time between diagnoses and first 3T MRI (years)	Average	16.1
		SD	12.3
		Median	14.6
		25th Percentile	8
		75th Percentile	20.7
Miscellaneous Viral Infections	Polio, Post-Polio Syndrome	45.9	4
	Small Pox	50.9	1
	Cow Pox	51.01	1
	Chicken Pox	52.9	1
	Measles Sequela/Meningitis	55.79	1
	Measles	55.9	3
	Measles/German Measles/Rubella	56.9	1
	Yellow Fever	60.9	1
	Dengue Fever	61	3
	Tick Bite Fever	66.1	1
	Mumps	72.9	3
	Mononucleosis	75	24
	Molluscum Contagiosum/Warts/Verruca Vulgaris	78.1	13
	Cytomegalovirus	78.5	1
	HPV/Viral Illness/Recurrent Viral Infection	79.4	4
	Norovirus	79.89	1
	Polio Paralysis, Poliomyelitits	138	3
		Total Participants	66
		Total Observations	166
	Time between diagnoses and first 3T MRI (years)	Average	19.1
		SD	12.3
		Median	17.4
		25th Percentile	11.5
		75th Percentile	27.1
Candidiasis/Fungal infections	Onychomycosis	110.1	32
	Tinea Cruris	110.3	5
	Tinea Pedis/Onychomycosis	110.4	12
	Tinea Corporis/Onychomycosis	110.5	6
	Tinea Capitis/Dermatophytosis/Fungal Dermatitis/Ringworm	110.9	4
	Tinea Versicolor	111	5
	Dermatophytosis	111.9	1
	Oral Candidiasis	112	1
	Vaginal Candidiasis/Moniliasis	112.1	16
	Fungal Lung Infection	112.4	3
	Candidal Esophagitis	112.84	1
	Other Candidiasis of Other Specified Sites	112.89	8
	Histoplasmosis	115.9	5
	Black Fungal Ear Infection	117.7	1
		Total Participants	100
		Total Observations	287
	Time between diagnoses and first 3T MRI (years)	Average	10.9
		SD	12.5
		Median	6.5
		25th Percentile	0
		75th Percentile	19.2
Other Infections	Minor Type of Leprosy	30.9	1
	Conjunctivitis/Acute Conjunctivitis	372	2
	Conjunctivitis/Infectious Conjunctivitis	372.1	5
	Blepharitis	373	8
	Hordeolum/Stye	373.11	1
	Chalazion	373.2	1
	Periorbital Infection	376	1
	Otitis Externa	380.1	12
	Otomycosis	380.15	1
	Otitis Severe/Recurrent Otitis	381.4	3
	Otitis Media	382	7
	Mastoiditis	383	2
	Gingivitis	523.1	10
	Dental/Tooth Abscess/Infection	523.3	9
	Infected Implanted Tooth	523.33	2
	Periodontal Disease/Periodontitis	523.9	15
		Total Participants	80
		Total Observations	216
	Time between diagnoses and first 3T MRI (years)	Average	11.9
		SD	11.5
		Median	8.9
		25th Percentile	1.8
		75th Percentile	19.6
Upper Respiratory Tract Infections (URTIs)	Strep Pharyngitis	34	3
	Acute Rhinitis	460	1
	Bacterial Sinusitis	461	1
	Frontal Acute Sinusitis	461.1	7
	Acute Pansinusitis	461.8	6
	Acute Sinusitis	461.9	6
	Acute Pharyngitis	462	1
	Tonsillitis	463	4
	Upper Respiratory Tract Infection	465.9	10
	Peritonsillar Abscess	475	1
		Total Participants	40
		Total Observations	107
	Time between diagnoses and first 3T MRI (years)	Average	9.1
		SD	9.7
		Median	5.7
		25th Percentile	0.1
		75th Percentile	16
Lower Respiratory Tract Infection (LRTIs)	Acute Bronchitis	466	37
		Total Participants	37
		Total Observations	112
	Time between diagnoses and first 3T MRI (years)	Average	11.3
		SD	11.4
		Median	9.9
		25th Percentile	1.8
		75th Percentile	17.2
Pneumonia	Viral Pneumonia Unspecified	480.9	9
	Lobar Pneumonia	481	12
	Primary Atypical Pneumonia/Mycoplasma Pneumonia	483	3
	Pneumonia	486	96
		Total Participants	120
		Total Observations	304
	Time between diagnoses and first 3T MRI (years)	Average	16.2
		SD	10.9
		Median	14.7
		25th Percentile	10.5
		75th Percentile	19.9
Skin/Subcutaneous Infections	Carbuncle on Lower Extremities	680.2	1
	Carbuncle on Anus	680.5	1
	Cellulitis of Fingers/Hands	681	2
	Paronychia of finger	681.02	1
	Cellulitis of Toes	681.1	1
	Facial Cellulitis	682	1
	Cellulitis of Trunk	682.2	1
	Cellulitis of Arm	682.3	1
	Cellulitis of Leg	682.6	8
	Cellulitis of Feet	682.7	1
	Cellulitis of Scalp	682.8	1
	Cellulitis-Unspecified	682.9	4
	Pilonidal Cyst	685.1	9
	Infectious Pyoderma	686	2
	Skin Infection-Staph/Strep	686.9	2
		Total Participants	36
		Total Observations	104
	Time between diagnoses and first 3T MRI (years)	Average	12.7
		SD	10.9
		Median	11.4
		25th Percentile	1.9
		75th Percentile	19.1
Urinary Tract Infections (UTIs)	Urethritis	99.4	6
	Pyelonephritis	590.1	3
	Pyelonephritis - Renal	590.8	7
	Cystitis w/ or w/o hematuria	595.2	4
	Cystitis - Unspecified	595.9	23
	Urethritis-Other	597.8	2
	Urinary Tract Infection	599	77
		Total Participants	122
		Total Observations	342
	Time between diagnoses and first 3T MRI (years)	Average	19.7
		SD	11.5
		Median	18.8
		25th Percentile	11.5
		75th Percentile	29.9
Any Infection*	Typhoid Fever	2	3
	Salmonella	3.9	1
	Dysentery	4.9	1
	Giardia	7.1	1
	Acute/Colonized Clostridium Difficile	8.45	1
	Infectious Diarrhea	8.5	1
	Tuberculosis	11.9	5
	Brucellosis	23.9	1
	Minor Type of Leprosy	30.9	1
	Diphtheria	32.9	2
	Pertussis	33.9	43
	Scarlet Fever	34.1	10
	Sepsis	38.9	4
	Methicillin-resistant Staphylococcus aureus	41.12	1
	H. Pylori Infection	41.86	4
	Polio, Post-Polio Syndrome	45.9	2
	Aseptic Meningitis/Meningitis	47.9	1
	Small Pox	50.9	1
	Chicken Pox	52.9	1
	Herpes Zoster	53.8	7
	Varicella/Shingles	53.9	27
	Genital Herpes/Herpes Simplex1/Herpes Simplex 2	54.1	23
	Recurrent Herpes/Herpes Simplex1/Herpes Simplex 2	54.9	1
	Measles Sequela/Meningitis	55.79	1
	Measles	55.9	2
	Hepatitis A/Infectious Hepatitis/Viral Hepatitis	70.1	7
	Hepatitis B	70.3	3
	Hepatitis C	70.51	1
	Viral Hepatitis	70.9	3
	Mumps	72.9	1
	Mononucleosis	75	13
	Molluscum Contagiosum/Warts/Verruca Vulgaris	78.1	8
	Cytomegalovirus	78.5	1
	Malaria	84.6	5
	Lyme Disease	88.81	14
	Syphilis	97.9	3
	Gonorrhea	98	16
	Gonococcal Cervicitis	98.15	1
	Urethritis	99.4	2
	Chlamydia	99.5	2
	Sexually Transmitted Disease-Unspecified	99.9	7
	Onychomycosis	110.1	11
	Tinea Cruris	110.3	2
	Tinea Pedis/Onychomycosis	110.4	5
	Tinea Corporis/Onychomycosis	110.5	4
	Tinea Capitis/Dermatophytosis/Fungal Dermatitis/Ringworm	110.9	2
	Tinea Versicolor	111	3
	Dermatophytosis	111.9	1
	Oral Candidiasis	112.1	7
	Vaginal Candidiasis/Moniliasis	112.84	1
	Other Candidiasis of Other Specified Sites	112.89	3
	Histoplasmosis	115.9	5
	Trichomoniasis	131.01	1
	Polio Paralysis, Poliomyelitits	138	2
	Encephalitis	323.9	1
	Conjunctivitis/Infectious Conjunctivitis	372.1	1
	Blepharitis	373	5
	Chalazion	373.2	1
	Otitis Externa	380.1	3
	Otitis Media	382	2
	Mastoiditis	383	1
	Frontal Acute Sinusitis	461.1	1
	Acute Pansinusitis	461.8	3
	Acute Sinusitis	461.9	1
	Tonsillitis	463	2
	Upper Respiratory Tract Infection	465.9	1
	Acute Bronchitis	466	8
	Viral Pneumonia Unspecified	480.9	4
	Lobar Pneumonia	481	8
	Primary Atypical Pneumonia/Mycoplasma Pneumonia	483	2
	Pneumonia	486	49
	Influenza w/Other Respiratory Manifestations	487.1	13
	Influenza w/Other Manifestations	487.8	1
	Gingivitis	523.1	2
	Dental/Tooth Abscess/Infection	523.3	2
	Periodontal Disease/Periodontitis	523.9	3
	Acute Appendicitis w/Peritonitis	540	1
	Acute Appendicitis w/o Peritonitis	540.9	1
	Unspecified Appendicitis	541	1
	Perirectal Abscess	566	2
	Hepatitis-Unspecified	573.3	4
	Pancreatitis	577	5
	Pyelonephritis	590.1	1
	Pyelonephritis - Renal	590.8	3
	Cystitis w/ or w/o hematuria	595.2	1
	Cystitis - Unspecified	595.9	6
	Urethritis-Other	597.8	1
	Urinary Tract Infection	599	35
	Prostatitis	601	9
	Prostatitis/Recurrent Prostatitis	601.1	4
	Prostatitis-Unspecified	601.9	2
	Mastitis	611	1
	Salpingitis - Unspecified	614.2	1
	Postinfection Fallopian Tubes/Ovaries Abscess	614.6	1
	Pelvic Inflammatory Disease	614.9	3
	Cervicitis/Endocervicitis	616	2
	Vaginitis	616.1	2
	Carbuncle on Anus	680.5	1
	Facial Cellulitis	682	1
	Cellulitis of Arm	682.3	1
	Cellulitis of Leg	682.6	2
	Cellulitis of Feet	682.7	1
	Pilonidal Cyst	685.1	4
	Skin Infection-Staph/Strep	686.9	1
	Osteomyelitis-Toes	730.94	2
	Postive Tuberculosis/Tuberculin	795.5	8
		Total Participants	500
		Total Observations	1396
	Time between diagnoses and first 3T MRI (years)	Average	16.5
		SD	12.6
		Median	14.2
		25th Percentile	8.8
		75th Percentile	25
Total Infections*	One Infection		353
	Time between diagnoses and first 3T MRI (years)	Average	14.8
		SD	12.3
		Median	12.6
		25th Percentile	4.7
		75th Percentile	10.5
	Two Infections		96
	Time between diagnoses and first 3T MRI (years)	Average	20.1
		SD	13
		Median	18
		25th Percentile	10.8
		75th Percentile	31
	Three Infections		30
	Time between diagnoses and first 3T MRI (years)	Average	21.1
		SD	13.7
		Median	18.2
		25th Percentile	11.5
		75th Percentile	31.4
	Four Infections		14
	Time between diagnoses and first 3T MRI (years)	Average	21.8
		SD	9.7
		Median	21.5
		25th Percentile	12.5
		75th Percentile	28.1
	Five Infections		5
	Time between diagnoses and first 3T MRI (years)	Average	21.9
		SD	10.1
		Median	17
		25th Percentile	14.6
		75th Percentile	31.9
	Six Infections		2
	Time between diagnoses and first 3T MRI (years)	Average	22.3
		SD	4.2
		Median	22.3
		25th Percentile	20.8
		75th Percentile	23.8
		Total Participants	500
		Total Observations	1396
*Participant frequencies reflect first documented infection related mecial code at earliest study visit and include diagnoses from categories with limited numbers of participants that were not considered in primary analyses due to limited statistical power (<20 cases; e.g., HIV, septicemia) .

## Sheet: sTable 4
sTable 4a. Longitudinal associations of infections with machine learning-derived indices of age-related brain volume atrophy in BLSA
Brain atrophy index	Beta	SE	p	FDR	Lower CI (95%)	Upper CI (95%)	Infection Category
R1 (Subcortical atrophy)	0.00406501	0.00887611	0.647042	0.808802	-0.0133465	0.0214765	Influenza
R2 (Medial-temporal lobe atrophy)	-0.000898085	0.00982954	0.927215	0.927215	-0.0201799	0.0183837	Influenza
R3 (Parieto-temporal lobe atrophy)	0.0253462	0.00757919	0.000846545	0.00423272	0.0104787	0.0402136	Influenza
R4 (Diffused cortical atrophy)	-0.0145478	0.00998002	0.145143	0.362858	-0.0341248	0.00502916	Influenza
R5 (Perisylvian atrophy)	-0.00336354	0.00658742	0.60971	0.808802	-0.0162855	0.00955847	Influenza
R1 (Subcortical atrophy)	0.00208305	0.0139931	0.881683	0.881683	-0.0253663	0.0295324	Gastrointestinal Infections
R2 (Medial-temporal lobe atrophy)	0.00399845	0.0152429	0.793116	0.881683	-0.0259024	0.0338993	Gastrointestinal Infections
R3 (Parieto-temporal lobe atrophy)	-0.0135483	0.0120949	0.262833	0.881683	-0.037274	0.0101774	Gastrointestinal Infections
R4 (Diffused cortical atrophy)	-0.0121634	0.0156889	0.438297	0.881683	-0.0429393	0.0186124	Gastrointestinal Infections
R5 (Perisylvian atrophy)	0.00502559	0.0104297	0.629984	0.881683	-0.0154336	0.0254848	Gastrointestinal Infections
R1 (Subcortical atrophy)	-0.0047635	0.00908172	0.600001	0.883385	-0.0225783	0.0130513	Tuberculosis
R2 (Medial-temporal lobe atrophy)	0.00152055	0.0103646	0.883385	0.883385	-0.0188107	0.0218518	Tuberculosis
R3 (Parieto-temporal lobe atrophy)	0.00781117	0.00800812	0.329522	0.823806	-0.00789764	0.02352	Tuberculosis
R4 (Diffused cortical atrophy)	0.00208071	0.0102088	0.838525	0.883385	-0.0179449	0.0221063	Tuberculosis
R5 (Perisylvian atrophy)	0.00665513	0.00676344	0.325287	0.823806	-0.00661209	0.0199223	Tuberculosis
R1 (Subcortical atrophy)	-0.00339234	0.00675455	0.615583	0.794805	-0.0166422	0.00985757	Miscellaneous Bacterial Infections
R2 (Medial-temporal lobe atrophy)	0.00840005	0.00773481	0.27766	0.694149	-0.00677275	0.0235729	Miscellaneous Bacterial Infections
R3 (Parieto-temporal lobe atrophy)	0.0146152	0.0059442	0.014061	0.0703051	0.00295486	0.0262755	Miscellaneous Bacterial Infections
R4 (Diffused cortical atrophy)	-0.003519	0.00759884	0.643365	0.794805	-0.0184251	0.0113871	Miscellaneous Bacterial Infections
R5 (Perisylvian atrophy)	0.00131524	0.0050562	0.794805	0.794805	-0.00860314	0.0112336	Miscellaneous Bacterial Infections
R1 (Subcortical atrophy)	-0.0005658	0.00841198	0.946383	0.946383	-0.0170669	0.0159353	Sexually Transmitted Diseases (STDs)
R2 (Medial-temporal lobe atrophy)	-0.00299589	0.0092167	0.745191	0.931488	-0.0210755	0.0150837	Sexually Transmitted Diseases (STDs)
R3 (Parieto-temporal lobe atrophy)	-0.0145233	0.007261	0.0456692	0.228346	-0.0287665	-0.000279977	Sexually Transmitted Diseases (STDs)
R4 (Diffused cortical atrophy)	-0.00615552	0.00950395	0.517295	0.862159	-0.0247986	0.0124875	Sexually Transmitted Diseases (STDs)
R5 (Perisylvian atrophy)	0.00480307	0.00623381	0.441138	0.862159	-0.00742525	0.0170314	Sexually Transmitted Diseases (STDs)
R1 (Subcortical atrophy)	-0.00142381	0.00675572	0.833108	0.833108	-0.014676	0.0118284	Human Herpes Viruses (HHVs)
R2 (Medial-temporal lobe atrophy)	-0.00472326	0.00749058	0.528429	0.833108	-0.019417	0.00997047	Human Herpes Viruses (HHVs)
R3 (Parieto-temporal lobe atrophy)	-0.00416779	0.00591998	0.481535	0.833108	-0.0157806	0.00744501	Human Herpes Viruses (HHVs)
R4 (Diffused cortical atrophy)	0.00264498	0.00767512	0.730433	0.833108	-0.0124107	0.0177007	Human Herpes Viruses (HHVs)
R5 (Perisylvian atrophy)	0.00269473	0.00501888	0.591408	0.833108	-0.00715044	0.0125399	Human Herpes Viruses (HHVs)
R1 (Subcortical atrophy)	-0.0158352	0.0120535	0.189144	0.392776	-0.0394795	0.00780915	Viral Hepatitis
R2 (Medial-temporal lobe atrophy)	0.0152553	0.0128586	0.235666	0.392776	-0.00996833	0.0404789	Viral Hepatitis
R3 (Parieto-temporal lobe atrophy)	-0.00204913	0.010302	0.842365	0.842365	-0.0222577	0.0181595	Viral Hepatitis
R4 (Diffused cortical atrophy)	0.0109714	0.0136948	0.423185	0.528981	-0.0158924	0.0378352	Viral Hepatitis
R5 (Perisylvian atrophy)	0.0118048	0.00889256	0.184558	0.392776	-0.00563898	0.0292485	Viral Hepatitis
R1 (Subcortical atrophy)	-0.0055846	0.00892267	0.531488	0.531488	-0.0230875	0.0119183	Miscellaneous Viral Infections
R2 (Medial-temporal lobe atrophy)	0.0146379	0.00972246	0.132396	0.330991	-0.00443386	0.0337096	Miscellaneous Viral Infections
R3 (Parieto-temporal lobe atrophy)	0.0118984	0.00769009	0.122026	0.330991	-0.00318661	0.0269834	Miscellaneous Viral Infections
R4 (Diffused cortical atrophy)	-0.0102736	0.0100999	0.309229	0.386536	-0.0300857	0.00953847	Miscellaneous Viral Infections
R5 (Perisylvian atrophy)	-0.00710722	0.0065889	0.280918	0.386536	-0.0200321	0.00581768	Miscellaneous Viral Infections
R1 (Subcortical atrophy)	0.0107648	0.00716405	0.133164	0.33291	-0.0032886	0.0248181	Candidiasis/Fungal infections
R2 (Medial-temporal lobe atrophy)	-0.0131627	0.00765347	0.0856821	0.33291	-0.0281762	0.00185072	Candidiasis/Fungal infections
R3 (Parieto-temporal lobe atrophy)	0.00530505	0.00603529	0.379549	0.632582	-0.00653409	0.0171442	Candidiasis/Fungal infections
R4 (Diffused cortical atrophy)	-0.00269313	0.00807974	0.738943	0.826265	-0.0185428	0.0131565	Candidiasis/Fungal infections
R5 (Perisylvian atrophy)	0.00115368	0.00525511	0.826265	0.826265	-0.00915501	0.0114624	Candidiasis/Fungal infections
R1 (Subcortical atrophy)	0.0143713	0.0078938	0.0688833	0.232786	-0.0011136	0.0298561	Other Infections
R2 (Medial-temporal lobe atrophy)	0.00477575	0.00870704	0.58344	0.58344	-0.0123044	0.0218559	Other Infections
R3 (Parieto-temporal lobe atrophy)	-0.00424829	0.00690016	0.538205	0.58344	-0.017784	0.0092874	Other Infections
R4 (Diffused cortical atrophy)	-0.0152009	0.00904639	0.0931145	0.232786	-0.0329468	0.00254491	Other Infections
R5 (Perisylvian atrophy)	-0.00687232	0.00584026	0.239508	0.39918	-0.0183289	0.00458423	Other Infections
R1 (Subcortical atrophy)	0.00240921	0.0108593	0.824458	0.824458	-0.0188928	0.0237112	Upper Respiratory Tract Infections (URTIs)
R2 (Medial-temporal lobe atrophy)	-0.00553466	0.011823	0.639767	0.799709	-0.0287271	0.0176578	Upper Respiratory Tract Infections (URTIs)
R3 (Parieto-temporal lobe atrophy)	0.0195071	0.00929745	0.0360703	0.180351	0.001269	0.0377453	Upper Respiratory Tract Infections (URTIs)
R4 (Diffused cortical atrophy)	0.00900951	0.0122286	0.461393	0.768988	-0.0149785	0.0329976	Upper Respiratory Tract Infections (URTIs)
R5 (Perisylvian atrophy)	0.0064952	0.00804278	0.419466	0.768988	-0.00928176	0.0222722	Upper Respiratory Tract Infections (URTIs)
R1 (Subcortical atrophy)	0.00748617	0.0111466	0.50194	0.627425	-0.0143792	0.0293515	Lower Respiratory Tract Infection (LRTIs)
R2 (Medial-temporal lobe atrophy)	0.0173884	0.0124052	0.161222	0.627425	-0.00694598	0.0417228	Lower Respiratory Tract Infection (LRTIs)
R3 (Parieto-temporal lobe atrophy)	0.00867099	0.00982724	0.377739	0.627425	-0.0106063	0.0279483	Lower Respiratory Tract Infection (LRTIs)
R4 (Diffused cortical atrophy)	-0.0136117	0.0125087	0.276701	0.627425	-0.038149	0.0109257	Lower Respiratory Tract Infection (LRTIs)
R5 (Perisylvian atrophy)	-0.00310507	0.00831065	0.708738	0.708738	-0.0194074	0.0131973	Lower Respiratory Tract Infection (LRTIs)
R1 (Subcortical atrophy)	0.00362038	0.0067423	0.591376	0.73922	-0.00960551	0.0168463	Pneumonia
R2 (Medial-temporal lobe atrophy)	0.00796884	0.0074978	0.288041	0.529571	-0.00673904	0.0226767	Pneumonia
R3 (Parieto-temporal lobe atrophy)	0.00589569	0.00589889	0.317743	0.529571	-0.00567573	0.0174671	Pneumonia
R4 (Diffused cortical atrophy)	0.012826	0.00760648	0.0919758	0.459879	-0.00209503	0.0277471	Pneumonia
R5 (Perisylvian atrophy)	0.000927535	0.00501595	0.85332	0.85332	-0.00891189	0.010767	Pneumonia
R1 (Subcortical atrophy)	0.00783549	0.0108171	0.468961	0.650813	-0.0133835	0.0290545	Skin/Subcutaneous Infections
R2 (Medial-temporal lobe atrophy)	0.0125027	0.0119793	0.296804	0.650813	-0.0109962	0.0360017	Skin/Subcutaneous Infections
R3 (Parieto-temporal lobe atrophy)	0.025023	0.00943399	0.00807975	0.0403987	0.00651706	0.0435289	Skin/Subcutaneous Infections
R4 (Diffused cortical atrophy)	0.00793297	0.012347	0.52065	0.650813	-0.0162872	0.0321531	Skin/Subcutaneous Infections
R5 (Perisylvian atrophy)	0.00333236	0.00809233	0.680553	0.680553	-0.0125417	0.0192064	Skin/Subcutaneous Infections
R1 (Subcortical atrophy)	0.00670263	0.00641416	0.296211	0.493685	-0.00587951	0.0192848	Urinary Tract Infections (UTIs)
R2 (Medial-temporal lobe atrophy)	-0.0105905	0.00710905	0.136518	0.341295	-0.0245358	0.00335477	Urinary Tract Infections (UTIs)
R3 (Parieto-temporal lobe atrophy)	0.0132033	0.00554117	0.0173129	0.0865647	0.00233363	0.024073	Urinary Tract Infections (UTIs)
R4 (Diffused cortical atrophy)	-0.00159249	0.00728179	0.82692	0.990082	-0.0158766	0.0126916	Urinary Tract Infections (UTIs)
R5 (Perisylvian atrophy)	5.95667e-05	0.004791	0.990082	0.990082	-0.00933857	0.00945771	Urinary Tract Infections (UTIs)
R1 (Subcortical atrophy)	0.00487221	0.00534044	0.361757	0.765457	-0.00560401	0.0153484	Any Infection
R2 (Medial-temporal lobe atrophy)	0.00173356	0.00580988	0.765457	0.765457	-0.00966355	0.0131307	Any Infection
R3 (Parieto-temporal lobe atrophy)	0.00226831	0.00458883	0.621164	0.765457	-0.00673349	0.0112701	Any Infection
R4 (Diffused cortical atrophy)	0.00199756	0.00608164	0.742616	0.765457	-0.00993267	0.0139278	Any Infection
R5 (Perisylvian atrophy)	-0.00139919	0.00392568	0.721581	0.765457	-0.00910011	0.00630174	Any Infection
R1 (Subcortical atrophy)	-5.18286e-05	0.00259305	0.984056	0.984056	-0.00513855	0.00503489	Total Infections
R2 (Medial-temporal lobe atrophy)	0.000777606	0.00282363	0.783056	0.97882	-0.00476145	0.00631666	Total Infections
R3 (Parieto-temporal lobe atrophy)	0.00252583	0.00222629	0.256762	0.97882	-0.00184144	0.00689309	Total Infections
R4 (Diffused cortical atrophy)	-0.00162953	0.00294624	0.580294	0.97882	-0.00740911	0.00415006	Total Infections
R5 (Perisylvian atrophy)	0.000771594	0.00190842	0.686046	0.97882	-0.0029721	0.00451529	Total Infections
sTable 4b. Cross-sectional associations of infections with machine learning-based indices of brain volume atrophy in BLSA
Brain atrophy index	Beta	SE	p	FDR	Lower CI (95%)	Upper CI (95%)	Infection Category
R1 (Subcortical atrophy)	-0.0733114	0.127398	0.565152	0.85059	-0.323394	0.176771	Influenza
R2 (Medial-temporal lobe atrophy)	-0.209075	0.117815	0.0763515	0.381757	-0.440346	0.0221954	Influenza
R3 (Parieto-temporal lobe atrophy)	-0.0345224	0.111936	0.757851	0.85059	-0.254252	0.185207	Influenza
R4 (Diffused cortical atrophy)	0.0224695	0.119247	0.85059	0.85059	-0.211612	0.256551	Influenza
R5 (Perisylvian atrophy)	0.0958365	0.115172	0.405595	0.85059	-0.130245	0.321918	Influenza
R1 (Subcortical atrophy)	0.0894955	0.192251	0.641692	0.935536	-0.287891	0.466882	Gastrointestinal Infections
R2 (Medial-temporal lobe atrophy)	0.0567393	0.176855	0.748429	0.935536	-0.290425	0.403904	Gastrointestinal Infections
R3 (Parieto-temporal lobe atrophy)	0.12505	0.168326	0.457763	0.935536	-0.205373	0.455473	Gastrointestinal Infections
R4 (Diffused cortical atrophy)	-0.00442632	0.179589	0.980343	0.980343	-0.356959	0.348106	Gastrointestinal Infections
R5 (Perisylvian atrophy)	0.151362	0.172989	0.38185	0.935536	-0.188213	0.490938	Gastrointestinal Infections
R1 (Subcortical atrophy)	0.100404	0.164087	0.540787	0.540787	-0.221698	0.422505	Tuberculosis
R2 (Medial-temporal lobe atrophy)	0.127016	0.152193	0.404211	0.540787	-0.171738	0.42577	Tuberculosis
R3 (Parieto-temporal lobe atrophy)	0.143567	0.144075	0.319327	0.540787	-0.139251	0.426385	Tuberculosis
R4 (Diffused cortical atrophy)	0.104407	0.153254	0.495903	0.540787	-0.19643	0.405244	Tuberculosis
R5 (Perisylvian atrophy)	0.143429	0.148398	0.334086	0.540787	-0.147876	0.434733	Tuberculosis
R1 (Subcortical atrophy)	0.0541363	0.102381	0.597114	0.806297	-0.146838	0.25511	Miscellaneous Bacterial Infections
R2 (Medial-temporal lobe atrophy)	0.023296	0.0949736	0.806297	0.806297	-0.163137	0.209729	Miscellaneous Bacterial Infections
R3 (Parieto-temporal lobe atrophy)	0.0681448	0.0895971	0.447143	0.806297	-0.107734	0.244023	Miscellaneous Bacterial Infections
R4 (Diffused cortical atrophy)	0.0386053	0.0956585	0.686636	0.806297	-0.149172	0.226382	Miscellaneous Bacterial Infections
R5 (Perisylvian atrophy)	-0.0760499	0.0925648	0.411563	0.806297	-0.257754	0.105654	Miscellaneous Bacterial Infections
R1 (Subcortical atrophy)	0.158855	0.116392	0.172697	0.863483	-0.0696208	0.387332	Sexually Transmitted Diseases (STDs)
R2 (Medial-temporal lobe atrophy)	-0.0451133	0.108098	0.676546	0.977347	-0.257309	0.167083	Sexually Transmitted Diseases (STDs)
R3 (Parieto-temporal lobe atrophy)	0.0424971	0.102303	0.677961	0.977347	-0.158324	0.243318	Sexually Transmitted Diseases (STDs)
R4 (Diffused cortical atrophy)	0.0031003	0.109148	0.977347	0.977347	-0.211156	0.217357	Sexually Transmitted Diseases (STDs)
R5 (Perisylvian atrophy)	-0.0119502	0.10541	0.909767	0.977347	-0.218869	0.194969	Sexually Transmitted Diseases (STDs)
R1 (Subcortical atrophy)	0.141813	0.0981713	0.148984	0.744919	-0.0508964	0.334523	Human Herpes Viruses (HHVs)
R2 (Medial-temporal lobe atrophy)	0.0507609	0.0908546	0.576523	0.956768	-0.127586	0.229108	Human Herpes Viruses (HHVs)
R3 (Parieto-temporal lobe atrophy)	-0.00468324	0.0863643	0.956768	0.956768	-0.174216	0.164849	Human Herpes Viruses (HHVs)
R4 (Diffused cortical atrophy)	-0.0212	0.0920912	0.817992	0.956768	-0.201974	0.159575	Human Herpes Viruses (HHVs)
R5 (Perisylvian atrophy)	-0.0185569	0.0886899	0.834321	0.956768	-0.192655	0.155541	Human Herpes Viruses (HHVs)
R1 (Subcortical atrophy)	-0.00640268	0.16327	0.968729	0.968729	-0.3269	0.314095	Viral Hepatitis
R2 (Medial-temporal lobe atrophy)	0.18359	0.15119	0.224998	0.581754	-0.113195	0.480375	Viral Hepatitis
R3 (Parieto-temporal lobe atrophy)	0.0353143	0.143319	0.805434	0.968729	-0.24602	0.316648	Viral Hepatitis
R4 (Diffused cortical atrophy)	-0.138114	0.152683	0.365964	0.60994	-0.43783	0.161601	Viral Hepatitis
R5 (Perisylvian atrophy)	0.176039	0.147393	0.232702	0.581754	-0.113292	0.46537	Viral Hepatitis
R1 (Subcortical atrophy)	0.149091	0.121621	0.220618	0.367697	-0.0896509	0.387833	Miscellaneous Viral Infections
R2 (Medial-temporal lobe atrophy)	0.147172	0.112826	0.192476	0.367697	-0.0743053	0.368648	Miscellaneous Viral Infections
R3 (Parieto-temporal lobe atrophy)	-0.0928559	0.106902	0.38533	0.481662	-0.302705	0.116993	Miscellaneous Viral Infections
R4 (Diffused cortical atrophy)	0.176752	0.113717	0.120513	0.367697	-0.0464742	0.399979	Miscellaneous Viral Infections
R5 (Perisylvian atrophy)	0.045477	0.110111	0.679713	0.679713	-0.170671	0.261625	Miscellaneous Viral Infections
R1 (Subcortical atrophy)	-0.0573144	0.101604	0.572851	0.716063	-0.256764	0.142135	Candidiasis/Fungal infections
R2 (Medial-temporal lobe atrophy)	-0.119982	0.094179	0.203049	0.496486	-0.304857	0.0648919	Candidiasis/Fungal infections
R3 (Parieto-temporal lobe atrophy)	0.00180335	0.0890009	0.983839	0.983839	-0.172906	0.176513	Candidiasis/Fungal infections
R4 (Diffused cortical atrophy)	-0.0984881	0.094549	0.297891	0.496486	-0.284089	0.0871126	Candidiasis/Fungal infections
R5 (Perisylvian atrophy)	-0.103137	0.0916405	0.260745	0.496486	-0.283028	0.0767546	Candidiasis/Fungal infections
R1 (Subcortical atrophy)	0.0374762	0.111936	0.737866	0.737866	-0.182254	0.257206	Other Infections
R2 (Medial-temporal lobe atrophy)	-0.16807	0.103279	0.104067	0.520335	-0.370806	0.0346662	Other Infections
R3 (Parieto-temporal lobe atrophy)	0.106593	0.0982382	0.278234	0.695586	-0.086248	0.299434	Other Infections
R4 (Diffused cortical atrophy)	0.0361805	0.104886	0.730224	0.737866	-0.16971	0.242071	Other Infections
R5 (Perisylvian atrophy)	0.0745133	0.101015	0.460951	0.737866	-0.123779	0.272806	Other Infections
R1 (Subcortical atrophy)	0.0162335	0.152743	0.915387	0.915387	-0.2836	0.316067	Upper Respiratory Tract Infections (URTIs)
R2 (Medial-temporal lobe atrophy)	-0.0343964	0.141396	0.807866	0.915387	-0.311957	0.243165	Upper Respiratory Tract Infections (URTIs)
R3 (Parieto-temporal lobe atrophy)	-0.107453	0.133795	0.422153	0.915387	-0.370093	0.155187	Upper Respiratory Tract Infections (URTIs)
R4 (Diffused cortical atrophy)	-0.127195	0.142668	0.372914	0.915387	-0.407253	0.152863	Upper Respiratory Tract Infections (URTIs)
R5 (Perisylvian atrophy)	0.0785857	0.138273	0.56997	0.915387	-0.192844	0.350016	Upper Respiratory Tract Infections (URTIs)
R1 (Subcortical atrophy)	0.088327	0.159499	0.57989	0.799515	-0.224771	0.401425	Lower Respiratory Tract Infection (LRTIs)
R2 (Medial-temporal lobe atrophy)	-0.0733147	0.147846	0.620115	0.799515	-0.363537	0.216908	Lower Respiratory Tract Infection (LRTIs)
R3 (Parieto-temporal lobe atrophy)	-0.155391	0.140745	0.269907	0.799515	-0.431673	0.120892	Lower Respiratory Tract Infection (LRTIs)
R4 (Diffused cortical atrophy)	-0.0454006	0.148749	0.760282	0.799515	-0.337395	0.246594	Lower Respiratory Tract Infection (LRTIs)
R5 (Perisylvian atrophy)	0.0366789	0.14437	0.799515	0.799515	-0.24672	0.320078	Lower Respiratory Tract Infection (LRTIs)
R1 (Subcortical atrophy)	0.0367456	0.0936138	0.694778	0.799256	-0.147018	0.220509	Pneumonia
R2 (Medial-temporal lobe atrophy)	-0.162263	0.0866771	0.0615724	0.307862	-0.33241	0.00788317	Pneumonia
R3 (Parieto-temporal lobe atrophy)	-0.0747522	0.0825915	0.365699	0.799256	-0.236879	0.0873745	Pneumonia
R4 (Diffused cortical atrophy)	-0.0223962	0.0880363	0.799256	0.799256	-0.195211	0.150419	Pneumonia
R5 (Perisylvian atrophy)	-0.0284808	0.0847609	0.73695	0.799256	-0.194866	0.137904	Pneumonia
R1 (Subcortical atrophy)	-0.140634	0.160597	0.381465	0.503056	-0.455887	0.174618	Skin/Subcutaneous Infections
R2 (Medial-temporal lobe atrophy)	-0.149167	0.148663	0.315984	0.503056	-0.440992	0.142659	Skin/Subcutaneous Infections
R3 (Parieto-temporal lobe atrophy)	0.223666	0.140356	0.111439	0.503056	-0.0518534	0.499185	Skin/Subcutaneous Infections
R4 (Diffused cortical atrophy)	-0.0977238	0.149825	0.51443	0.51443	-0.39183	0.196383	Skin/Subcutaneous Infections
R5 (Perisylvian atrophy)	-0.121079	0.144534	0.402445	0.503056	-0.404798	0.162641	Skin/Subcutaneous Infections
R1 (Subcortical atrophy)	-0.0255066	0.0934357	0.784936	0.784936	-0.208921	0.157908	Urinary Tract Infections (UTIs)
R2 (Medial-temporal lobe atrophy)	-0.100257	0.0866309	0.247506	0.468106	-0.270314	0.0697993	Urinary Tract Infections (UTIs)
R3 (Parieto-temporal lobe atrophy)	0.0888274	0.0823142	0.280864	0.468106	-0.0727555	0.25041	Urinary Tract Infections (UTIs)
R4 (Diffused cortical atrophy)	0.192422	0.0871132	0.0274724	0.137362	0.0214191	0.363426	Urinary Tract Infections (UTIs)
R5 (Perisylvian atrophy)	0.0287173	0.0845424	0.734189	0.784936	-0.13724	0.194674	Urinary Tract Infections (UTIs)
R1 (Subcortical atrophy)	0.120041	0.0723858	0.0976485	0.488243	-0.0220527	0.262134	Any Infection
R2 (Medial-temporal lobe atrophy)	-0.0128208	0.0667425	0.847719	0.85927	-0.143837	0.118195	Any Infection
R3 (Parieto-temporal lobe atrophy)	0.028599	0.06287	0.649314	0.85927	-0.094815	0.152013	Any Infection
R4 (Diffused cortical atrophy)	-0.012005	0.0676865	0.85927	0.85927	-0.144874	0.120864	Any Infection
R5 (Perisylvian atrophy)	0.072377	0.0651893	0.267229	0.668073	-0.0555898	0.200344	Any Infection
R1 (Subcortical atrophy)	0.0410686	0.0346133	0.235786	0.835022	-0.0268774	0.109015	Total Infections
R2 (Medial-temporal lobe atrophy)	0.00926549	0.0318757	0.771376	0.848552	-0.0533065	0.0718375	Total Infections
R3 (Parieto-temporal lobe atrophy)	0.0290105	0.0300108	0.334009	0.835022	-0.0299008	0.0879218	Total Infections
R4 (Diffused cortical atrophy)	-0.00617859	0.0323437	0.848552	0.848552	-0.0696694	0.0573122	Total Infections
R5 (Perisylvian atrophy)	0.020891	0.0311475	0.502602	0.83767	-0.0402517	0.0820337	Total Infections
Results derived from linear mixed-effects models were adjusted for baseline age, sex, race, education, APOEε4, comorbidity index (i.e., obesity, hypertension, diabetes, cancer, ischemic heart disease, chronic heart failure, chronic kidney disease and chronic obstructive pulmonary disease) and two-way interactions of age, sex, race, education, APOEε4 and comorbidity index with time.
sTable 4c. Longitudinal associations of infections with machine learning-derived indices of age-related brain volume atrophy in BLSA (quadratic time effect models)
Brain atrophy index	Beta	SE	p	FDR	Lower CI (95%)	Upper CI (95%)	Infection Category
R3 (Parieto-temporal lobe atrophy)	0.004	0.001	0.0001	NA	0.002	0.006	Influenza
R3 (Parieto-temporal lobe atrophy)	0.002	0.001	0.032	NA	0	0.003	Miscellaneous Bacterial Infections
R3 (Parieto-temporal lobe atrophy)	0.009	0.004	0.027	NA	0.001	0.017	Upper Respiratory Tract Infections (URTIs)
R3 (Parieto-temporal lobe atrophy)	0.008	0.004	0.046	NA	0	0.017	Skin/Subcutaneous Infections
R3 (Parieto-temporal lobe atrophy)	0.002	0.001	0.006	NA	0.001	0.003	Urinary Tract Infections (UTIs)
Results derived from linear mixed-effects models were adjusted for the aforementioned coavariates, with additional adjustment for a quadratic time effect. Sensitivity analyses were restricted to infection associations identified as statistically significant (p<0.05) in initial analyses.

## Sheet: sTable 5
sTable 5. Baseline sample characteristics for brain volume analyses in UKB
		Total Sample (n = 1,120)
Demographic Variables
	Age (yrs.)	62.9 (7.2)
	Female	577 (51.5)
	Race (white)	1095 (97.8)
	Race (non-white)	25 (2.2)
Education/Socioeconomic Status
	Low	67 (6.0)
	Medium	534 (47.7)
	High	519 (46.3)
APOEε4 alleles
	0	791 (70.6)
	1-2	329 (29.4)
Comorbid disease
	Hypertension	495 (44.2)
	Diabetes	26 (2.3)
	BMI (kg/m2)	26.3 (3.9)
Avg. Follow-Up Time (total sample)	Years	2.3 (0.1)
Avg. Follow-Up Time (total sample)	Scans	2 (0.0)
Infection Category	Influenza	<5
	Miscellaneous Bacterial Infect.	<5
	URTIs	12 (1.1)
	Skin/Subcutaneous Infections	15 (1.3)
	Urinary Tract Infections	22 (2.0)
Values are displayed as means (standard deviation) and frequencies (percentages). Non-white includes Asian, Black, Chinese, Mixed-race, or Other.

## Sheet: sTable 6
sTable 6. Longitudinal associations of infections with machine learning-derived indicies of age-related brain volume atrophy in UKB
Brain atrophy index	Beta	SE	p	Lower CI (95%)	Upper CI (95%)	Infection Category
R1 (Subcortical atrophy)	0.00822015	-0.00780336	0.292161	-0.00707444	0.0235147	Upper Respiratory Tract Infections (URTIs)
R2 (Medial-temporal lobe atrophy)	0.00241763	-0.00810597	0.765514	-0.0134701	0.0183053	Upper Respiratory Tract Infections (URTIs)
R3 (Parieto-temporal lobe atrophy)	0.0176401	-0.00827372	0.0330047	0.00142362	0.0338566	Upper Respiratory Tract Infections (URTIs)
R4 (Diffused cortical atrophy)	-0.000972714	-0.00947203	0.918208	-0.0195379	0.0175925	Upper Respiratory Tract Infections (URTIs)
R5 (Perisylvian atrophy)	0.000943431	-0.00931261	0.919308	-0.0173093	0.0191961	Upper Respiratory Tract Infections (URTIs)
R1 (Subcortical atrophy)	-0.00263445	-0.00707589	0.709665	-0.0165032	0.0112343	Skin/Subcutaneous Infections
R2 (Medial-temporal lobe atrophy)	0.0199159	-0.00733526	0.00662668	0.00553882	0.034293	Skin/Subcutaneous Infections
R3 (Parieto-temporal lobe atrophy)	-0.010337	-0.00751707	0.169096	-0.0250705	0.00439644	Skin/Subcutaneous Infections
R4 (Diffused cortical atrophy)	-0.00173195	-0.0085587	0.839637	-0.018507	0.0150431	Skin/Subcutaneous Infections
R5 (Perisylvian atrophy)	-0.00137458	-0.00844406	0.870689	-0.0179249	0.0151758	Skin/Subcutaneous Infections
R1 (Subcortical atrophy)	-0.00183183	-0.00586384	0.754746	-0.013325	0.00966131	Urinary Tract Infections (UTIs)
R2 (Medial-temporal lobe atrophy)	-0.0107008	-0.00606419	0.0776384	-0.0225866	0.00118501	Urinary Tract Infections (UTIs)
R3 (Parieto-temporal lobe atrophy)	-0.00402381	-0.00620893	0.516948	-0.0161933	0.00814568	Urinary Tract Infections (UTIs)
R4 (Diffused cortical atrophy)	-0.0085189	-0.00714148	0.232927	-0.0225162	0.0054784	Urinary Tract Infections (UTIs)
R5 (Perisylvian atrophy)	-0.00903751	-0.00698256	0.195571	-0.0227233	0.0046483	Urinary Tract Infections (UTIs)
Results derived from linear mixed-effects models were adjusted for baseline age, age squared, sex, socioeconomic status, APOEε4, diabetes, hypertension, alcohol consumption, smoking, BMI, and two-way interactions of covariates with time. Insufficient cases of influenza and miscellaneous bacterial infections (n<5) prevented their examination.

## Sheet: sTable 7
sTable 7. Associations of infections with cognitive impairment in BLSA
Infection Category	Beta	SE	p	Odds Ratio	Lower CI (95%)	Upper CI (95%)	Total cases	Infected Cases	Outcome
Influenza	0.596584	0.509656	0.2418	1.81591	0.613646	4.65843	49	6	MCI
Miscellaneous Bacterial Infections	0.254618	0.433087	0.55659	1.28997	0.518693	2.88812	49	8	MCI
Upper Respiratory Tract Infections (URTIs)	NA	NA	NA	NA	NA	NA	49	<5	MCI
Skin/Subcutaneous Infections	NA	NA	NA	NA	NA	NA	49	<5	MCI
Urinary Tract Infections (UTIs)	0.0903987	0.450796	0.841065	1.09461	0.419088	2.51295	49	7	MCI
Influenza	1.00076	0.48281	0.038194	2.72035	1.00375	6.79455	43	8	Dementia
Miscellaneous Bacterial Infections	0.855002	0.407281	0.0357912	2.35138	1.02979	5.14193	43	12	Dementia
Upper Respiratory Tract Infections (URTIs)	NA	NA	NA	NA	NA	NA	43	<5	Dementia
Skin/Subcutaneous Infections	0.791444	0.597072	0.184991	2.20658	0.622988	6.71175	43	5	Dementia
Urinary Tract Infections (UTIs)	0.100375	0.48212	0.835076	1.10559	0.4012	2.71642	43	7	Dementia
Influenza	0.751431	0.381484	0.04887	2.12003	0.978507	4.40397	92	14	Any Cognitive Impairment
Miscellaneous Bacterial Infections	0.513655	0.319479	0.107881	1.67139	0.87854	3.08912	92	20	Any Cognitive Impairment
Upper Respiratory Tract Infections (URTIs)	-0.141448	0.539639	0.793232	0.8681	0.270012	2.32237	92	14	Any Cognitive Impairment
Skin/Subcutaneous Infections	0.310032	0.528362	0.557352	1.36347	0.447725	3.65052	92	6	Any Cognitive Impairment
Urinary Tract Infections (UTIs)	0.103841	0.350371	0.766944	1.10942	0.541068	2.15439	92	5	Any Cognitive Impairment
Results derived from logistic regression models were adjusted for age, sex, race, education, APOEε4, comorbidity index (i.e., obesity, hypertension, diabetes, cancer, ischemic heart disease, chronic heart failure, chronic kidney disease and chronic obstructive pulmonary disease). Total cognitively normal n=793.

## Sheet: sTable 8
sTable 8. Baseline sample characteristics for cognitive performance analyses in BLSA
		Total Sample (n = 548)
Demographic Variables
	Age (yrs.)	72.4 (9.2)
	Female	311 (56.8)
	Race (white)	366 (66.8)
	Race (non-white)	182 (33.2)
	Education (yrs.)	17.1 (2.5)
APOEε4 alleles
	0	401 (73.2)
	1-2	137 (25.0)
	Missing	10 (1.8)
Comorbid disease
	Hypertension	235 (42.9)
	Diabetes	23 (4.2)
	Obesity	94 (17.2)
	Heart Ischemic disease	17 (3.1)
	Congestive Heart Failure	7 (1.3)
	Cancer	39 (7.1)
	COPD	36 (6.6)
	CKD	87 (15.9)
Avg. Follow-Up Time (total sample)	Years	5.4 (2.4)
Avg. Follow-Up Time (total sample)	Assessments	3.7 (1.5)
Infection Category	Influenza	45 (8.2)
	Miscellaneous Bacterial Infect.	71 (13.0)
	URTIs	26 (4.7)
	Skin/Subcutaneous Infections	31 (5.7)
	Urinary Tract Infections	91 (16.6)
Values are displayed as means (standard deviation) and frequencies (percentages). Key: COPD, chronic obstructive pulmonary disease; CKD, chronic kidney disease. Non-white includes Black, American Indian or Alaska Native, Chinese, Filipino, Hawaiian, Japanese, Other Asian or Pacific Islander, Other non-white.

## Sheet: sTable 9
sTable 9. Longitudinal associations of infections and infection-related brain volume atrophy (parieto-temporal atrophy) with cognitive performance in BLSA
Effect-Visuospatial Ability	Beta	SE	p	Lower CI (95%)	Upper CI (95%)
Influenza*time	-0.0023849	0.0160629	0.882	-0.0338908	0.0291211
Influenza*parieto-temporal atrophy*time	-0.0028634	0.0120439	0.8121	-0.0264865	0.0207598
Miscellaneous Bacterial Infections*time	-0.0185856	0.0130315	0.154	-0.0441458	0.0069746
Miscellaneous Bacterial Infections*parieto-temporal atrophy*time	-0.0001753	0.0106576	0.9869	-0.0210794	0.0207288
Skin/Subcutaneous Infections*time	-0.0741454	0.0207937	0.0004	-0.114931	-0.0333603
Skin/Subcutaneous Infections*parieto-temporal atrophy*time	-0.0310376	0.0169567	0.0674	-0.0642967	0.0022215
Upper Respiratory Tract Infections (URTIs)*time	-5.66e-05	0.0205837	0.9978	-0.0404299	0.0403167
URTIs*parieto-temporal atrophy*time	0.0148336	0.0149218	0.3203	-0.0144343	0.0441015
Urinary Tract Infections*time	-0.0101131	0.0121723	0.4062	-0.0339882	0.0137619
Urinary Tract Infections*parieto-temporal atrophy*time	-0.0027075	0.0105048	0.7966	-0.0233117	0.0178967
R3 (Parieto-temporal lobe atrophy)*time	-0.0089095	0.00438871	0.0425	-0.0175175	-0.000301414
Effect-Verbal Memory	Beta	SE	p	Lower CI (95%)	Upper CI (95%)
Influenza*time	-0.0576919	0.0193736	0.0029	-0.0956931	-0.0196907
Influenza*parieto-temporal atrophy*time	-0.0216157	0.0140111	0.1231	-0.0490985	0.00586715
Miscellaneous Bacterial Infections*time	-0.0595054	0.0158412	0.0002	-0.090578	-0.0284327
Miscellaneous Bacterial Infections*parieto-temporal atrophy*time	-0.032682	0.0124126	0.0085	-0.0570294	-0.00833471
Skin/Subcutaneous Infections*time	-0.0295477	0.0266369	0.2675	-0.081796	0.0227006
Skin/Subcutaneous Infections*parieto-temporal atrophy*time	-0.0168475	0.020068	0.4013	-0.0562109	0.0225159
Upper Respiratory Tract Infections (URTIs)*time	-0.0661847	0.0246703	0.0074	-0.114576	-0.0177938
URTIs*parieto-temporal atrophy*time	-0.0440345	0.0175194	0.0121	-0.078399	-0.00967007
Urinary Tract Infections*time	-0.0291182	0.0147468	0.0485	-0.058044	-0.000192344
Urinary Tract Infections*parieto-temporal atrophy*time	-0.0367059	0.012091	0.0024	-0.0604225	-0.0129893
R3 (Parieto-temporal lobe atrophy)*time	-0.0088635	0.00516299	0.0862	-0.0189907	0.00126366
Effect-Verbal Fluency	Beta	SE	p	Lower CI (95%)	Upper CI (95%)
Influenza*time	-0.014277	0.0151257	0.3454	-0.0439446	0.0153905
Influenza*parieto-temporal atrophy*time	-0.0098693	0.0112688	0.3813	-0.0319719	0.0122334
Miscellaneous Bacterial Infections*time	-0.0117748	0.0124574	0.3447	-0.0362088	0.0126593
Miscellaneous Bacterial Infections*parieto-temporal atrophy*time	-0.0134885	0.00996921	0.1762	-0.0330423	0.00606517
Skin/Subcutaneous Infections*time	-0.0407506	0.0206664	0.0488	-0.0812857	-0.00021543
Skin/Subcutaneous Infections*parieto-temporal atrophy*time	-0.0186282	0.0158401	0.2398	-0.049697	0.0124407
Upper Respiratory Tract Infections (URTIs)*time	-0.0135584	0.0195523	0.4881	-0.0519084	0.0247917
URTIs*parieto-temporal atrophy*time	0.0009887	0.01442	0.9453	-0.0272949	0.0292723
Urinary Tract Infections*time	-0.0137386	0.0114453	0.2302	-0.0361875	0.00871033
Urinary Tract Infections*parieto-temporal atrophy*time	-0.0102972	0.00975742	0.2914	-0.0294354	0.00884112
R3 (Parieto-temporal lobe atrophy)*time	-0.0073676	0.00411442	0.0735	-0.0154376	0.000702433
Effect-Executive Function	Beta	SE	p	Lower CI (95%)	Upper CI (95%)
Influenza*time	-0.0110819	0.016508	0.5021	-0.0434607	0.021297
Influenza*parieto-temporal atrophy*time	-0.0058089	0.0122472	0.6353	-0.0298306	0.0182128
Miscellaneous Bacterial Infections*time	-0.0177339	0.013546	0.1907	-0.0443033	0.00883545
Miscellaneous Bacterial Infections*parieto-temporal atrophy*time	-0.0135568	0.010849	0.2116	-0.0348362	0.0077226
Skin/Subcutaneous Infections*time	-0.0270921	0.021881	0.2158	-0.0700096	0.0158254
Skin/Subcutaneous Infections*parieto-temporal atrophy*time	0.0055825	0.0175156	0.75	-0.0287727	0.0399376
Upper Respiratory Tract Infections (URTIs)*time	-0.0212562	0.0208226	0.3075	-0.0620978	0.0195855
URTIs*parieto-temporal atrophy*time	0.0017859	0.0154126	0.9078	-0.0284447	0.0320165
Urinary Tract Infections*time	-0.0008931	0.0124829	0.943	-0.0253771	0.023591
Urinary Tract Infections*parieto-temporal atrophy*time	0.0045313	0.0104309	0.664	-0.015928	0.0249907
R3 (Parieto-temporal lobe atrophy)*time	-0.0084675	0.00442186	0.0557	-0.0171405	0.000205559
Effect-Attention	Beta	SE	p	Lower CI (95%)	Upper CI (95%)
Influenza*time	-0.0335702	0.0197562	0.0895	-0.0723197	0.00517939
Influenza*parieto-temporal atrophy*time	-0.0022981	0.0147167	0.8759	-0.0311633	0.026567
Miscellaneous Bacterial Infections*time	-0.029043	0.0163091	0.0751	-0.0610315	0.00294548
Miscellaneous Bacterial Infections*parieto-temporal atrophy*time	-0.0145996	0.0130527	0.2635	-0.0402012	0.011002
Skin/Subcutaneous Infections*time	-0.0401282	0.0255456	0.1164	-0.0902331	0.00997667
Skin/Subcutaneous Infections*parieto-temporal atrophy*time	-0.0286889	0.0205188	0.1622	-0.0689343	0.0115565
Upper Respiratory Tract Infections (URTIs)*time	-0.0263957	0.02449	0.2813	-0.0744303	0.0216389
URTIs*parieto-temporal atrophy*time	0.0079341	0.0187547	0.6723	-0.0288514	0.0447195
Urinary Tract Infections*time	-0.0145651	0.0147526	0.3236	-0.0435007	0.0143706
Urinary Tract Infections*parieto-temporal atrophy*time	0.0087454	0.012391	0.4804	-0.0155583	0.033049
R3 (Parieto-temporal lobe atrophy)*time	-0.0083164	0.0053666	0.1214	-0.0188424	0.00220951
Results derived from linear mixed-effects models were adjusted for baseline age, sex, race, education, APOEε4, comorbidity index (i.e., obesity, hypertension, diabetes, cancer, ischemic heart disease, chronic heart failure, chronic kidney disease and chronic obstructive pulmonary disease) and two-way interactions of age, sex, race, education, APOEε4 and comorbidity index with time. Two- and three…

## Sheet: sTable 10
sTable 10. Baseline sample characteristics for AD biomarker analyses in BLSA
		Aβ42/40, GFAP, and NfL Total Sample (n = 548)	pTau-181 Total Sample (n = 477)	Aβ PET (11C-Pittsburgh compound-B) Total Sample (n = 157)
Demographic Variables
	Age (yrs.)	72.4 (9.2)	72.2 (9.3)	75.8 (8.3)
	Female	311 (56.8)	270 (56.6)	87 (55.4)
	Race (white)	366 (66.8)	313 (65.6)	42 (26.8)
	Race (non-white)	182 (33.2)	164 (34.4)	115 (73.2)
	Education (yrs.)	17.1 (2.5)	17.1 (2.5)	17.3 (2.1)
APOEε4 alleles
	0	401 (73.2)	348 (73.0)	115 (73.2)
	1-2	137 (25.0)	119 (24.9)	42 (26.8)
	Missing	10 (1.8)	10 (2.1)	0 (0.0)
Comorbid disease
	Hypertension	207 (37.8)	179 (37.5)	61 (38.9)
	Diabetes	30 (5.5)	26 (5.5)	6 (3.8)
	Obesity	118 (21.5)	103 (21.6)	38 (24.2)
	Heart Ischemic disease	42 (7.7)	36 (7.5)	12 (7.6)
	Congestive Heart Failure	49 (8.9)	41 (8.6)	14 (8.9)
	Cancer	59 (10.8)	51 (10.7)	19 (12.1)
	COPD	78 (14.2)	65 (13.6)	28 (17.8)
	CKD	139 (25.4)	113 (23.7)	45 (28.7)
Avg. Follow-Up Time (total sample)	Years	5.3 (2.5)	5.2 (2.5)	NA
Avg. Follow-Up Time (total sample)	Blod draws	3.0 (1.2)	2.6 (0.5)	NA
Infection Category	Influenza	45 (8.2)	36 (7.5)	20 (12.7)
	Miscellaneous Bacterial Infect.	71 (13.0)	53 (11.1)	26 (16.6)
	URTIs	26 (4.7)	25 (5.2)	8 (5.0)
	Skin/Subcutaneous Infections	31 (5.7)	25 (5.2)	9 (5.7)
	Urinary Tract Infections	91 (16.6)	69 (14.5)	31 (19.7)
Values are displayed as means (standard deviation) and frequencies (percentages). Key: COPD, chronic obstructive pulmonary disease; CKD, chronic kidney disease. Non-white includes Black, American Indian or Alaska Native, Chinese, Filipino, Hawaiian, Japanese, Other Asian or Pacific Islander, Other non-white.

[truncated: 1 more sheets: sTable 11]
